# Supplementary material for: Bufadienolides from Chansu Injection Synergistically Enhances the Antitumor Effect of Erlotinib by Inhibiting the KRAS Pathway in Pancreatic Cancer
Source: Pharmaceuticals (Basel). 2024 Dec 16;17(12):1696. doi: 10.3390/ph17121696 (PMC11677899; doi:10.3390/ph17121696)
Supplement: Supplementary file 1 [file pharmaceuticals-17-01696-s001.zip]

Archive with 1 entries (1 files):
- pharmaceuticals-3244089-supplementary.pdf
